# Supplementary material for: Scar shape analysis and simulated electrical instabilities in a non-ischemic dilated cardiomyopathy patient cohort
Source: PLoS Comput Biol. 2019 Oct 28;15(10):e1007421. doi: 10.1371/journal.pcbi.1007421 (PMC6837623; doi:10.1371/journal.pcbi.1007421)
Supplement: S1 Dataset — (ZIP) [file pcbi.1007421.s001.zip]

Archive with 118 entries (95 files):
- supplementary_segmented_lgemri_data/
- supplementary_segmented_lgemri_data/readme.txt
- supplementary_segmented_lgemri_data/raw_data/
- supplementary_segmented_lgemri_data/segmentations/
- supplementary_segmented_lgemri_data/raw_data/10_00409/
- supplementary_segmented_lgemri_data/raw_data/10_00409/49_ROW_16000101124615.png
- supplementary_segmented_lgemri_data/raw_data/10_00409/39_ROW_16000101124611.png
- supplementary_segmented_lgemri_data/raw_data/07_18651/
- supplementary_segmented_lgemri_data/raw_data/07_18651/-114_ROW_20070822084753.png
- supplementary_segmented_lgemri_data/raw_data/07_18651/-124_ROW_20070822084820.png
- supplementary_segmented_lgemri_data/raw_data/07_18651/-104_ROW_20070822084727.png
- supplementary_segmented_lgemri_data/raw_data/07_18643/
- supplementary_segmented_lgemri_data/raw_data/07_18643/70_COL_20071005130111.png
- supplementary_segmented_lgemri_data/raw_data/07_18643/59_ROW_20071005125548.png
- supplementary_segmented_lgemri_data/raw_data/07_14899/
- supplementary_segmented_lgemri_data/raw_data/07_14899/95_ROW_20070627154921.png
- supplementary_segmented_lgemri_data/raw_data/07_14899/85_ROW_20070627154846.png
- supplementary_segmented_lgemri_data/raw_data/07_14899/75_ROW_20070627154815.png
- supplementary_segmented_lgemri_data/raw_data/07_14899/55_COL_20070627155347.png
- supplementary_segmented_lgemri_data/raw_data/07_14899/45_COL_20070627155251.png
- supplementary_segmented_lgemri_data/raw_data/07_14899/35_ROW_20070627154437.png
- supplementary_segmented_lgemri_data/raw_data/07_14321/
- supplementary_segmented_lgemri_data/raw_data/07_14321/50_ROW_20121211122454.png
- supplementary_segmented_lgemri_data/raw_data/07_14321/30_ROW_20121211122344.png
- supplementary_segmented_lgemri_data/raw_data/07_14321/80_ROW_20121211122552.png
- supplementary_segmented_lgemri_data/raw_data/07_14321/70_ROW_20121211122531.png
- supplementary_segmented_lgemri_data/raw_data/07_14321/60_ROW_20121211122512.png
- supplementary_segmented_lgemri_data/raw_data/07_10248/
- supplementary_segmented_lgemri_data/raw_data/07_10248/109_ROW_20070605125451.png
- supplementary_segmented_lgemri_data/raw_data/07_10248/100_ROW_20070605125426.png
- supplementary_segmented_lgemri_data/raw_data/07_10248/100_ROW_20070605125359.png
- supplementary_segmented_lgemri_data/raw_data/07_10248/90_ROW_20070605125335.png
- supplementary_segmented_lgemri_data/raw_data/07_04952/
- supplementary_segmented_lgemri_data/raw_data/07_04952/126_COL_20070515111212.png
- supplementary_segmented_lgemri_data/raw_data/07_04952/116_COL_20070515111120.png
- supplementary_segmented_lgemri_data/raw_data/07_04952/106_COL_20070515111044.png
- supplementary_segmented_lgemri_data/raw_data/07_04952/96_COL_20070515110959.png
- supplementary_segmented_lgemri_data/raw_data/07_04952/87_COL_20070515110910.png
- supplementary_segmented_lgemri_data/raw_data/07_04952/76_COL_20070515110821.png
- supplementary_segmented_lgemri_data/raw_data/07_04952/66_COL_20070515110747.png
- supplementary_segmented_lgemri_data/raw_data/07_04952/56_COL_20070515110706.png
- supplementary_segmented_lgemri_data/raw_data/07_04952/137_COL_20070515111245.png
- supplementary_segmented_lgemri_data/raw_data/07_01148/
- supplementary_segmented_lgemri_data/raw_data/07_01148/95_ROW_20070717092017.png
- supplementary_segmented_lgemri_data/raw_data/07_01148/84_ROW_20070717091917.png
- supplementary_segmented_lgemri_data/raw_data/07_01148/74_ROW_20070717091851.png
- supplementary_segmented_lgemri_data/raw_data/07_01148/65_ROW_20070717091821.png
- supplementary_segmented_lgemri_data/raw_data/07_01148/65_ROW_20070717091754.png
- supplementary_segmented_lgemri_data/raw_data/05_23181/
- supplementary_segmented_lgemri_data/raw_data/05_23181/-36_ROW_20100713125610.png
- supplementary_segmented_lgemri_data/raw_data/05_23181/-45_ROW_20100713125212.png
- supplementary_segmented_lgemri_data/raw_data/05_23181/-46_ROW_20100713125635.png
- supplementary_segmented_lgemri_data/raw_data/05_23181/-56_ROW_20100713125705.png
- supplementary_segmented_lgemri_data/raw_data/05_23181/-66_ROW_20100713125736.png
- supplementary_segmented_lgemri_data/raw_data/05_23181/-76_ROW_20100713125802.png
- supplementary_segmented_lgemri_data/raw_data/05_14699/
- supplementary_segmented_lgemri_data/raw_data/05_14699/132_ROW_20091106154439.png
- supplementary_segmented_lgemri_data/raw_data/05_14699/112_ROW_20091106154328.png
- supplementary_segmented_lgemri_data/raw_data/05_14699/102_ROW_20091106154246.png
- supplementary_segmented_lgemri_data/raw_data/05_14699/92_ROW_20091106154206.png
- supplementary_segmented_lgemri_data/raw_data/05_14699/82_ROW_20091106154143.png
- supplementary_segmented_lgemri_data/segmentations/10_00409/
- supplementary_segmented_lgemri_data/segmentations/10_00409/39_ROW_16000101124611.png
- supplementary_segmented_lgemri_data/segmentations/10_00409/49_ROW_16000101124615.png
- supplementary_segmented_lgemri_data/segmentations/07_18651/
- supplementary_segmented_lgemri_data/segmentations/07_18651/-104_ROW_20070822084727.png
- supplementary_segmented_lgemri_data/segmentations/07_18651/-114_ROW_20070822084753.png
- supplementary_segmented_lgemri_data/segmentations/07_18651/-124_ROW_20070822084820.png
- supplementary_segmented_lgemri_data/segmentations/07_18643/
- supplementary_segmented_lgemri_data/segmentations/07_18643/70_COL_20071005130111.png
- supplementary_segmented_lgemri_data/segmentations/07_18643/59_ROW_20071005125548.png
- supplementary_segmented_lgemri_data/segmentations/07_14899/
- supplementary_segmented_lgemri_data/segmentations/07_14899/95_ROW_20070627154921.png
- supplementary_segmented_lgemri_data/segmentations/07_14899/85_ROW_20070627154846.png
- supplementary_segmented_lgemri_data/segmentations/07_14899/75_ROW_20070627154815.png
- supplementary_segmented_lgemri_data/segmentations/07_14899/55_COL_20070627155347.png
- supplementary_segmented_lgemri_data/segmentations/07_14899/45_COL_20070627155251.png
- supplementary_segmented_lgemri_data/segmentations/07_14899/35_ROW_20070627154437.png
- supplementary_segmented_lgemri_data/segmentations/07_14321/
- supplementary_segmented_lgemri_data/segmentations/07_14321/30_ROW_20121211122344.png
- supplementary_segmented_lgemri_data/segmentations/07_14321/80_ROW_20121211122552.png
- supplementary_segmented_lgemri_data/segmentations/07_14321/70_ROW_20121211122531.png
- supplementary_segmented_lgemri_data/segmentations/07_14321/60_ROW_20121211122512.png
- supplementary_segmented_lgemri_data/segmentations/07_14321/50_ROW_20121211122454.png
- supplementary_segmented_lgemri_data/segmentations/07_10248/
- supplementary_segmented_lgemri_data/segmentations/07_10248/109_ROW_20070605125451.png
- supplementary_segmented_lgemri_data/segmentations/07_10248/100_ROW_20070605125426.png
- supplementary_segmented_lgemri_data/segmentations/07_10248/100_ROW_20070605125359.png
- supplementary_segmented_lgemri_data/segmentations/07_10248/90_ROW_20070605125335.png
- supplementary_segmented_lgemri_data/segmentations/07_04952/
- supplementary_segmented_lgemri_data/segmentations/07_04952/126_COL_20070515111212.png
- supplementary_segmented_lgemri_data/segmentations/07_04952/116_COL_20070515111120.png
- supplementary_segmented_lgemri_data/segmentations/07_04952/106_COL_20070515111044.png
- supplementary_segmented_lgemri_data/segmentations/07_04952/96_COL_20070515110959.png
- supplementary_segmented_lgemri_data/segmentations/07_04952/87_COL_20070515110910.png
- supplementary_segmented_lgemri_data/segmentations/07_04952/76_COL_20070515110821.png
- supplementary_segmented_lgemri_data/segmentations/07_04952/56_COL_20070515110706.png
- supplementary_segmented_lgemri_data/segmentations/07_04952/66_COL_20070515110747.png
- supplementary_segmented_lgemri_data/segmentations/07_04952/137_COL_20070515111245.png
- supplementary_segmented_lgemri_data/segmentations/07_01148/
- supplementary_segmented_lgemri_data/segmentations/07_01148/84_ROW_20070717091917.png
- supplementary_segmented_lgemri_data/segmentations/07_01148/95_ROW_20070717092017.png
- supplementary_segmented_lgemri_data/segmentations/07_01148/74_ROW_20070717091851.png
- supplementary_segmented_lgemri_data/segmentations/07_01148/65_ROW_20070717091821.png
- supplementary_segmented_lgemri_data/segmentations/07_01148/65_ROW_20070717091754.png
- supplementary_segmented_lgemri_data/segmentations/05_23181/
- supplementary_segmented_lgemri_data/segmentations/05_23181/-36_ROW_20100713125610.png
- supplementary_segmented_lgemri_data/segmentations/05_23181/-45_ROW_20100713125212.png
- supplementary_segmented_lgemri_data/segmentations/05_23181/-46_ROW_20100713125635.png
- supplementary_segmented_lgemri_data/segmentations/05_23181/-56_ROW_20100713125705.png
- supplementary_segmented_lgemri_data/segmentations/05_23181/-76_ROW_20100713125802.png
- supplementary_segmented_lgemri_data/segmentations/05_23181/-66_ROW_20100713125736.png
- supplementary_segmented_lgemri_data/segmentations/05_14699/
- supplementary_segmented_lgemri_data/segmentations/05_14699/102_ROW_20091106154246.png
- supplementary_segmented_lgemri_data/segmentations/05_14699/132_ROW_20091106154439.png
- supplementary_segmented_lgemri_data/segmentations/05_14699/112_ROW_20091106154328.png
- supplementary_segmented_lgemri_data/segmentations/05_14699/92_ROW_20091106154206.png
- supplementary_segmented_lgemri_data/segmentations/05_14699/82_ROW_20091106154143.png
