# Supplementary material for: Scar shape analysis and simulated electrical instabilities in a non-ischemic dilated cardiomyopathy patient cohort
Source: PLoS Comput Biol. 2019 Oct 28;15(10):e1007421. doi: 10.1371/journal.pcbi.1007421 (PMC6837623; doi:10.1371/journal.pcbi.1007421)
Supplement: S1 Dataset — (ZIP) [file pcbi.1007421.s001.zip › supplementary_segmented_lgemri_data/readme.txt]

Each folder contains the LGE-MRI images of a single patient. Each images is named by slice location + _ + phase enconding direction + _ + timestamp. Only the slices containing enhanced areas identified as scars are included. In the segmentatios the myocardium is marked in red and scars in blue.

The in-plane image resolutions are upsampled by a factor of 4
as compared to the original scan resolution. These upsampled
image resolutions are 

05_14699 0.1953125 
05_23181 0.18066406 
07_01148 0.1953125 
07_04952 0.36132812 
07_10248 0.37109375 
07_14321 0.20507812 
07_14899 ROW 0.34179688 
07_14899 COL 0.38085938 
07_18643 ROW 0.16601562 
07_18643 COL 0.17578125 
07_18651 0.34179688 
10_00409 0.37109375
